# Supplementary material for: Understanding SNAP Recipient Characteristics to Guide Equitable Expansion of Nutrition Incentive Programs in Diverse Food Retail Settings
Source: Int J Environ Res Public Health. 2022 Apr 20;19(9):4977. doi: 10.3390/ijerph19094977 (PMC9101614; doi:10.3390/ijerph19094977)
Supplement: Supplementary file 1 [file ijerph-19-04977-s001.zip]

Archive with 2 entries (2 files):
- ijerph-1596743-Supplementary S1.pdf
- ijerph-1596743-Table S1.pdf
